# Supplementary material for: Residue management alters microbial diversity and activity without affecting their community composition in black soil, Northeast China
Source: PeerJ. 2018 Oct 10;6:e5754. doi: 10.7717/peerj.5754 (PMC6186157; doi:10.7717/peerj.5754)
Supplement: File S1 [file peerj-06-5754-s001.xls]

## Sheet: Sheet1
Raw data of soil physiochemical variables among treatments.
Sample number	growth stage	treatment	Pyruvic Acid Methyl Ester	Tween 40	Tween 80	α-Cyclodextrin	Glycogen	D-Cellobiose	α-D-Lactose	β-Methyl-D-Glucoside	D-Xylose	i-Erythritol	D-Mannitol	N-Acetyl-D-Glucosamine	D-Glucosaminic Acid	Glucose-1-Phosphate	D,L-α-Glycerol Phosphate	D-Galactonic Acid	D-Galacturonic Acid	2-Hydroxy Benzoic Acid	4-Hydroxy Benzoic Acid	γ-Hydroxybutyric Acid	Itaconic Acid	α-Ketobutyric Acid	D-Malic Acid	L-Arginine	L-Asparagine	L-Phenylalanine	L-Serine	L-Threonine	Glycyl-L-Glutamic Acid	Phenylethyl-amine	Putrescine	SOM	TN	TP	AP	AK	RK	pH	Mcintosh index	Shannon index	simpson index	AWCD
1	Seedling	CK	1.307	0.155	1.292	0.164	0.189	0.508	1.994	1.916	0.01	0.278	2.108	0.513	1.332	1.369	0.285	0.658	γ-Lactone	0	0.538	0.684	0.725	0	0.729	0.721	1.004	0.449	0.623	0.017	0.232	0.274	0.404	27.871	1.37916	0.505175	46.0823	259	864.172	5.82	5.09406	1.33183	0.944715	0.856065
2	Seedling	CK	0.695	0.107	0.839	0.08	0.163	2.139	0	1.886	0.074	0.258	1.832	2.318	1.064	1.204	0.319	0.756	1.7	0	0.456	0.662	0.517	0	0.02	0.841	1.318	0.322	1.089	0.065	0.333	0.634	0.422	28.3274	1.35976	0.605188	64.1324	284	834.835	5.83	5.44547	1.29523	0.939358	0.838065
3	Seedling	CK	0.889	0.611	0.867	0.088	0.137	2.206	0	2.014	0.001	0.203	1.955	1.517	0.815	1.321	0.28	0.561	1.343	0.021	0.52	0.102	0.479	0	0.677	0.462	2.028	0.639	0.504	0	0.058	0	0.569	27.3549	1.34035	0.622362	68.3714	272	868.518	5.62	5.28391	1.2704	0.93588	0.798452
4	Seedling	SR	0.252	0.528	1.056	0.039	0.072	0.008	0.016	0.016	0.05	0.397	1.775	0.558	1.468	0.003	0.194	0.655	1.694	0.099	0.321	0.176	0.603	0	0.022	0.799	1.457	0.136	0.631	0.123	0.087	0.1	0.345	30.9163	1.4211	0.548743	44.5781	297	860.864	5.72	3.7968	1.21998	0.922969	0.575484
5	Seedling	SR	0.616	1.39	0.775	0	0.007	0.005	0	1.724	0.022	0.042	0.807	0.516	0.998	0	0.122	0.671	1.778	0	0.445	0.359	0.043	0	0.163	0.927	1.127	0.021	0.191	0	0.285	0	0.398	31.2909	1.48768	0.648023	43.074	280	843.172	5.78	3.76669	1.18025	0.921361	0.570484
6	Seedling	SR	0.603	0.805	0.901	0.01	0.029	0.003	0	0.015	0.011	0.065	0.297	0.05	0.039	0.018	0.002	0.971	0.972	0	0.533	0.239	0.476	0	0.036	0.564	0.869	0.015	0.569	0.013	0.039	0.116	0.386	27.3516	1.45426	0.634945	52.3725	267	847.498	5.7	2.43713	1.16725	0.920544	0.355258
7	Seedling	SM	0.639	0.911	1.257	0.029	0.058	0.965	0	2.134	0.095	0.421	1.515	1.802	1.312	0.96	0.158	0.682	1.765	0	0.611	0.149	0.677	0.018	0.559	0.917	1.447	0.07	0.488	0.025	0.178	0.825	0.299	30.3718	1.53955	0.568321	44.4414	246	937.883	5.68	5.04295	1.3038	0.942145	0.838968
8	Seedling	SM	0.824	0.827	0.751	0.027	0.036	0.698	0.044	1.767	0.089	0.378	1.496	1.731	1.539	0.923	0.061	0.632	0.975	0	0.651	0.415	0.608	0.032	0.537	0.83	1.356	0.19	0.784	0.039	0.219	0.763	0.652	36.4823	1.56574	0.582829	58.5259	262	900.201	5.63	4.58148	1.33415	0.946858	0.86129
9	Seedling	SM	0.71	0.625	0.889	0.054	0.051	0.292	1.736	0.004	0.048	0.553	2.389	0.602	1.631	1.111	0.175	0.617	1.749	0	0.6	0.393	0.638	0.011	0.831	0.581	1.209	0.016	0.836	0.035	0.056	0.406	0.297	35.0375	1.59192	0.635826	78.62	305	796.489	5.73	4.78541	1.28783	0.937522	0.770194
10	Jointing	CK	0.003	0.025	0.012	0.008	0.013	0	0	0.004	0.143	0.003	0.003	0.005	0.009	0	0.001	0.008	0.007	0.003	0	0.288	0.02	0.032	0.008	0.012	0.009	0	0.016	0.005	0.011	0.003	0.013	30.0266	1.15578	0.56	50.6	233	830	5.32	2.859	1.30224	0.940634	0.560387
11	Jointing	CK	0.026	0.144	0.139	0.014	0.008	0.061	0.465	0.066	0.365	0.013	0.167	0.023	0.014	0.01	0.009	0.007	0.023	0.002	0.005	0.114	0.016	0.027	0.123	0.037	0.013	0.012	0.011	0.009	0.007	0.002	0.005	35.3092	1.33285	0.6	48.3	248	913	5.63	4.34222	1.27618	0.934365	0.814935
12	Jointing	CK	0.004	0.063	0.27	0.017	0.01	0.003	0.003	0.013	0.183	0.014	0.007	0.009	0.115	0.003	0.005	0	0.018	0.005	0.002	0.009	0.025	0.036	0.002	0	0.006	0.006	0.005	0.002	0	0.012	0.002	37.8593	1.41658	0.68	47.04	219	921	5.65	5.33171	1.25974	0.933355	0.890355
13	Jointing	SR	0.003	0.025	0.012	0.008	0.013	0	0	0.004	0.143	0.003	0.003	0.005	0.009	0	0.001	0.008	0.007	0.003	0	0.288	0.02	0.032	0.008	0.012	0.009	0	0.016	0.005	0.011	0.003	0.013	40.95	1.28088	0.61	54.2	242	875	5.68	3.03457	1.24506	0.932221	0.581387
14	Jointing	SR	0.026	0.144	0.139	0.014	0.008	0.061	0.465	0.066	0.365	0.013	0.167	0.023	0.014	0.01	0.009	0.007	0.023	0.002	0.005	0.114	0.016	0.027	0.123	0.037	0.013	0.012	0.011	0.009	0.007	0.002	0.005	35.4703	1.40325	0.6	54.3	209	896	5.62	2.43826	1.22094	0.931981	0.454355
15	Jointing	SR	0.004	0.063	0.27	0.017	0.01	0.003	0.003	0.013	0.183	0.014	0.007	0.009	0.115	0.003	0.005	0	0.018	0.005	0.002	0.009	0.025	0.036	0.002	0	0.006	0.006	0.005	0.002	0	0.012	0.002	38.3175	1.30122	0.59	54.1	278	909	5.6	2.71483	1.16434	0.912255	0.476645
16	Jointing	SM	0.003	0.025	0.012	0.008	0.013	0	0	0.004	0.143	0.003	0.003	0.005	0.009	0	0.001	0.008	0.007	0.003	0	0.288	0.02	0.032	0.008	0.012	0.009	0	0.016	0.005	0.011	0.003	0.013	41.8155	1.23386	0.56	55.45	263	928	5.82	6.25478	1.3478	0.946051	1.027
17	Jointing	SM	0.026	0.144	0.139	0.014	0.008	0.061	0.465	0.066	0.365	0.013	0.167	0.023	0.014	0.01	0.009	0.007	0.023	0.002	0.005	0.114	0.016	0.027	0.123	0.037	0.013	0.012	0.011	0.009	0.007	0.002	0.005	38.4441	1.33525	0.6	60.26	231	971	5.74	6.34898	1.34146	0.946234	1.00229
18	Jointing	SM	0.004	0.063	0.27	0.017	0.01	0.003	0.003	0.013	0.183	0.014	0.007	0.009	0.115	0.003	0.005	0	0.018	0.005	0.002	0.009	0.025	0.036	0.002	0	0.006	0.006	0.005	0.002	0	0.012	0.002	42.2515	1.47903	0.58	62	212	900	5.59	6.47583	1.3297	0.945698	1.05984
Abbreviations: no straw returning (control, CK); straw returning (SR); straw returning combined with cow manure (SM), soil organic matter (SOM); total nitrogen (TN); total phosphorous (TP); available phosphorous (AP); available potassium (AK); slowly available potassium (RK)
